# Supplementary material for: Improving carbon sequestration estimation through accounting carbon stored in grassland soil
Source: MethodsX. 2019 Dec 7;7:100761. doi: 10.1016/j.mex.2019.12.003 (PMC6992986; doi:10.1016/j.mex.2019.12.003)
Supplement: Supplementary file 1 [file mmc1.xlsx]

## Sheet: Table S1
	Table S1. Sources used in Procedure 1 to estimate Belowground / Aboveground relationships in different biomes and climatic regions.
	Biome	Climatic region	Biome detail	Source
	NATIVE FOREST AND FOREST PLANTATIONS	Tropical	Rainforest	Fittkau & Kingle (1973)
			Deciduous / Dry / Evergreen / Plantation	Mokany et al. (2006)
			Mountain forest	Singh et al. (1994)
		Subtropical	Humid / Dry / Plantation	Mokany et al. (2006)
		Temperate	Conifers / Quercus / Eucalyptus / Broadleaf	Mokany et al. (2006)
			Primary / secondary / planted	Wang et al. (2014)
			Deciduous / Coniferous	Jackson et al. (1996)
		Cold	Coniferous, tundra	Li et al. (2003)
			Boreal Forest / Tundra	Jackson et al. (1996)
	GRAZING LANDS	Tropical/subtropical
			Tropical Brazilian Cerrado	Fidelis et al. (2014)
			Grasslands/savannas	Long et al. (1989)
			Subtropical S America	Paruelo et al. (2010)
			Grasslands/savannas	Scurlock & Hall (1998)
			Grasslands / Savannas / Woodlands	IPCC (2006)
			Shrublands / Savannas / Grasslands / Steppe	Mokany et al. (2006)
			Grasslands/savannas	Jackson et al. (1996)
			Shrubland	Poupon (1980)
		Temperate	Grasslands / Shrublands	Mokany et al. (2006)
			Grasslands	Jackson et al. (1996)
			Grasslands / Shrublands	Wang et al. (2014)
			Shrublands	Beier et al. (2009)
		Dry	Steppe / Tundra / Grassland	IPCC (2006)
			Desert vegetation	Jackson et al. (1996)
		Cold	Meadow	Fiala (2010)
			Tundra / Shrublands	Mokany et al. (2006)
			Tundra	Jackson et al. (1996)
			Shrublands	Beier et al. (2009)
			Alfalfa	Hunt et al. (1970)
			Cultivated pastures	Bolinder et al. (2002)
	CROPLANDS	Temperate	Barley / Maize / Oat / Sorghum / Soybean / Sunflower / Wheat	Johnson et al. (2006)
			Maize / Wheat	von Haden & Dornbush (2016)
