# Supplementary material for: Improving carbon sequestration estimation through accounting carbon stored in grassland soil
Source: MethodsX. 2019 Dec 7;7:100761. doi: 10.1016/j.mex.2019.12.003 (PMC6992986; doi:10.1016/j.mex.2019.12.003)
Supplement: Supplementary file 2 [file mmc2.xlsx]

## Sheet: Table S2
	Table S2. Sources used in Procedure 2 about carbon sequestration in different biomes and climatic regions.
	Biomes	Ecological Transicion	Source
	NATIVE FOREST AND FOREST PLANTATIONS
	Tropical/subtropical dry forests
	Tropical/subtropical dry forests	Forest recovery after deforestation	De Wolf & de Wilde (2014)
	Tropical/subtropical dry forests	Forest recovery after deforestation	Smith et al. (1951)
	Tropical/subtropical dry forests	Forest recovery after deforestation	Brown & Lugo (1990)
	Tropical/subtropical dry forests	Abandoned pasture to forest	Brown & Lugo (1990)
	Tropical/subtropical humid forests
	Tropical/subtropical humid forests	Forest recovery after deforestation	De Wolf & de Wilde (2014)
	Tropical/subtropical humid forests	Forest recovery after deforestation	Switzer et al. (1979)
	Forest tropical Malaysia	Continuous forest	Montes & Christensen (1986)
	Warm temperate moist forest	Old crop field to pine & hardwood	Christensen & McAller (1985)
	Warm temperate moist forest	Old field to pine & natural succession	Schiffman & Johnson (1989)
	Warm temperate moist forest	Old field to pine & natural succession	Hosner & Graney (1970)
	Warm temperate moist forest	Old field to pine & natural succession	Billings (1938)
	Warm temperate moist forest	Old field to pine & natural succession	Weaver et al. (1987)
	Warm temperate moist forest	Old field to pine & natural succession	Brown & Lugo (1990)
	Subtropical moist forest	Long term agriculture to secondary forest	Weaver et al. (1987)
	Subtropical moist forest	Long term agriculture to secondary forest	Gholz & Fisher (1982)
	Subtropical moist forest	Cofee plantation to abandoned coffee	Brown & Lugo (1990)
	Subtropical moist forest	Forest to intensive forest management	Weaver et al. (1987)
	Subtropical wet forest	10-old crop field to secondary forest	Brown & Lugo (1990)
	Subtropical wet forest	Long term cultivation to secondary forest	Weaver et al. (1987)
	Subtropical wet forest	10-old crop field to secondary forest	Ramashkrishman & Toky (1981)
	Subtropical wet forest	Cofee plantation to abandoned coffee	Vitousek et al. (1983)
	Tropical moist forest	Short-term cropping to forest	Pan et al. (2011)
	Tropical moist forest	Abandoned field to primary forest	Pan et al. (2011)
	Tropical intact / regrowth	Forests remaining forests and afforestation	Pan et al. (2011)
	Warm/temperate forest plantations
	Tropical/subtropical forest plantations	Old field to managed pine plantation	Richter et al. (1999)
	Tropical/subtropical forest plantations	Old field to managed pine plantation	Sánchez et al. (1985)
	Tropical moist forest	1-year clearing to forest plantation	Li et al. (2012)
	Tropical moist forest	Fallow to forest plantation	Li et al. (2012)
	Tropical / Subtropical	Crops, grassland and pasture to afforestation	Eclesia et al. (2012)
	Subtropical native grasslands (Argentina)	Native grasslands to Pinus eliottii	Eclesia et al. (2012)
	Subtropical native grasslands (Argentina)	Native grasslands to Pinus eliottii	Marchâo et al. (2009)
	Subtropical native grasslands (Argentina)	Native grasslands to Pinus eliottii	Eclesia et al. (2012)
	Tropical native grasslands (Brazil)	Native grasslands to Pinus taeda	Eclesia et al. (2012)
	Subtropical native forests (Argentina)	Native grasslands to Pinus taeda	Maquere et al. (2008)
	Cerrado savanna (Brazil)	Cerrado savanna to Eucapliptus saligna	Lilienfein et al. (2003)
	Cerrado savanna (Brazil)	Cerrado savanna to Eucapliptus saligna	Eclesia et al. (2012)
	Cerrado savanna (Brazil)	Cerrado savanna to Pinus caribaca	Li et al. (2012)
	Native vegetation (Argentina)	Native vegetation to tree plantation	Li et al. (2012)
	All climatic regions	Grassland to afforestation	Li et al. (2012)
	All climatic regions	Cropland to afforestation	Berthrong et al. (2012)
	All climatic regions	Pasture to afforestation	Berthrong et al. (2012)
	Temperate native grassland (Uruguay)	Native grasslds to Eucaliptus globulus	Berthrong et al. (2012)
	Temperate native grassland (Uruguay)	Native grasslds to Eucaliptus grandis	Berthrong et al. (2012)
	Temperate native grassland (Argentina)	Native grasslds to Eucaliptus camandulensis	Berthrong et al. (2012)
	Temperate native grassland (Uruguay)	Native grasslds to Eucaliptus grandis	Berthrong et al. (2012)
	Temperate native grassland (Argentina)	Native grasslds to Eucaliptus camandulensis	Berthrong et al. (2012)
	Temperate native grassland (Argentina)	Native grasslds to Eucaliptus viminaldis	Berthrong et al. (2012)
	Temperate forests
	Temperate US / Europe / China / Japan / Korea / Australia	Forests remaining forests and afforestation	Pan et al. (2011)
	Temperate N Zealand	Forests remaining forests and afforestation	Kimble et al. (2002)
	All climatic US regions	Average all forests	Jonard et al. (2017)
	All climatic US regions	Average all forests	Li et al. (2012)
	Temperate continental-marine (France)	Long-term forest monitoring	Li et al. (2012)
	Temperate continental	Crops, grassland and pasture to afforestation	De Wolf & de Wilde (2014)
	Temperate maritime	Crops, grassland and pasture to afforestation	De Wolf & de Wilde (2014)
	Mediterranean	Forest recovery after deforestation	De Wolf & de Wilde (2014)
	Temperate broadleaf	Forest recovery after deforestation	De Wolf & de Wilde (2014)
	Temperate coniferous	Forest recovery after deforestation	De Wolf & de Wilde (2014)
	Temperate coniferous	Forest recovery after deforestation	Deng et al. (2016)
	Temperate coniferous	Forest recovery after deforestation	Liqiong et al. (2016)
	Secondary forest temp semiarid	Forest regrowth	Jianxing et al. (2017)
	Primary forest, semiarid China	40 years abandonded cropland to forest	Grüneberg et al. (2014)
	Decid needle-leaf forest China temp	Continuous forest	Grüneberg et al. (2014)
	Forests (national survey in Germany)	Continuous forests	Grüneberg et al. (2014)
	Forests (national survey in Germany)	Continuous forests	Post & Kwon (2000)
	Cool forests
	Cool temperate moist forests	long term crops to forests	Zak et al. (1990)
	Cool temperate moist forests, pine	long term crops to forests	Jenkinson (1971)
	Cool temperate moist forests, hardwood	Old field successtion to forest	Jenkinson (1971)
	Cool temperate moist forests, oak	long term crops to forests	Robertson & Vitousek (1981)
	Cool temperate moist forests, oak	long term crops to forests, P amended	Robertson & Tiedge (1984)
	Cool temperate moist forests, oak	Old field successtion to mixed oak stands	Wilde (1964)
	Cool temperate moist forests, hardwood	Old field successtion to hardwood	Hamburg (1984)
	Cool temperate moist forests, pine	Old field to pine plantation	Beke (1990)
	Cool temperate moist mixed forests	Abandoned fields to mixed forests	Leisman (1957)
	Cool temperate moist forests	Constructed dike to forest	Leisman (1957)
	Cool temperate moist forests	Mine spoil to forest	Leisman (1957)
	Cool temperate moist forests	Mine spoil to forest	Li et al. (2012)
	Cool temperate moist forests	Mine spoil to forest	De Wolf & de Wilde (2014)
	Boreal	Crops, grassland and pasture to afforestation	Pan et al. (2011)
	Boreal	Forest recovery after deforestation	Pan et al. (2011)
	Boreal Russia / European Russia / Canada	Forests remaining forests and afforestation	Pan et al. (2011)
	SHRUBLANDS
	Tropical dry
	Warm temperate thorn steppe	Mountain shrubs, grazed excluded	Brejda (1997)
	Warm temperate thorn steppe	Shrubs opened, grazed excluded	Brejda (1997)
	Warm temperate thorn steppe	Continuous shrubs, grazed excluded	Brejda (1997)
	Warm temperate dry forest	Parent material to chaparral-oak	Ulery (1995)
	Warm temperate dry forest	Parent material to chaparral-pine	Ulery (1995)
	Warm temperate dry forest	Parent material to chaparral	Ulery (1995)
	Subtropical/temperate humid
	Temperate croplands (China)	Croplands to shrublands	Wang et al. (2011)
	Temperate croplands (China)	Crops to shrubs grazing exclosure	Wang et al. (2011)
	Temperate croplands (China)	Croplands to shrublands	Shi et al. (2009)
	Degraded lands (Western USA)	Degraded lands to shrublands	James et al. (1999)
	Degraded lands (USA and Canada)	Degraded lands to shrublands	James et al. (1999)
	Temperate dry
	Desert shrubland (China)	Controlled grazing	Zhou et al. (2011)
	GRASSLANDS AND SAVANNAS
	Tropical/subtropical dry
	Grasslands global data	Various transitions	Post & Kwon (2000)
	Low C seq-Drylands	Global study	Scurlock & Hall (1978)
	Low C seq-Drylands	Tropical grasslands & pastures	Lal, 1999
	Semiarid native grasslands	Abandoned grasslands	Liu et al. (2017)
	Semiarid native grasslands	Native grasslands	Liu et al. (2017)
	Semiarid native grasslands	Crop to abandoned grssld	Deng et al. (2016)
	Semiarid native grasslands	Forest to abandoned grssld	Deng et al. (2016)
	Low C seq-Drylands	Australia/Pacific average	Conant & Paustian (2002)
	Mean
	SD
	Tropical/subtropical wet
	Grasslands global data	Cropland to aband fields	Don et al. (2010)
	Humid lands	Global temp grsslds-from arable to permant grssld.	Conant et al. (2001)
	Humid lands	US Colorado native grass mix	Qian et al. (2007)
	Humid lands	Degraded land restoration	Chambers et al. (2016)
	Humid lands	From heavy to moderate grazing	Conant & Paustian (2002)
	Humid lands	Temperate grasslands	Soussana et al. (2007)
	Humid lands	Increased temperature and N supply	Loiseau & Sussana (1999)
	Humid lands	Model study	Vleeshouwers et al. (2002)
	Temperate dry
	All climatic US regions	Average all grazing lands	Follett et al. (2001)
	Drylands	Drylands grasslands & pastures	Lal (2004)
	Drylands	Global figures	Follet & Schuman (2005)
	Drylands	GHG mitigation capacity	Smith et al. (2006)
	Drylands	Reduced degradation	Watson et al. (2000)
	Drylands	Aband field after 50 years agric.	Burke et al. (1995)
	Drylands	Seeded grass	Robles & Burke (1998)
	Drylands	Pastured after mined land	Titlyanova et al. (1988)
	Drylands	Grassland irrigation	Conant et al. (2001)
	Drylands	North America average	Conant & Paustian (2002)
	Drylands	USA-Poorly managed rangelands	Schuman et al. (2002)
	Temperate wet
	Subhumid lands	USA-Rangelands-Conservation reserve program	Schuman et al. (2002)
	Subhumid lands	USA-Well-managed rangelands	Schuman et al. (2002)
	Subhumid lands	Global temp grsslds-Improved grazing	Conant et al. (2001)
	Subhumid lands	Global temp grsslds-Fertilization	Conant et al. (2001)
	Subhumid lands	Model study	Vleeshouwers et al. (2002)
	Subhumid lands	Long-term grass on degraded soils	Potter et al. (1991),
	Subhumid lands	Improved grazing management	Watson et al. (2000)
	Subhumid lands	Coal mine to dry grassland	Anderson (1977)
	Subhumid lands	All types of managed grassalands	Conant et al. (2001)
	Subhumid lands	Fertilization	Conant et al. (2001)
	Subhumid lands	Introduction of legumes	Conant et al. (2001)
	Subhumid lands	Africa average	Conant & Paustian (2002)
	Subhumid lands	South America average	Conant & Paustian (2002)
	Subhumid lands	Belgium grasslands	Goidts et al. (2007)
	Subhumid lands	Southern Italy Alps	Thuille et al. (2000)
	Subhumid lands	Prescribed grazing	Chambers et al. (2016)
	Subhumid lands	Range planting	Chambers et al. (2016)
	Subhumid lands	Degraded land restoration	Chambers et al. (2016)
	Subhumid lands	Reduced degradation	Watson et al. (2000)
	Subhumid lands	Improved grazing management	Watson et al. (2000)
	Subhumid lands	Temperate grasslands	Smith et al. (2006)
	Subhumid lands	Temperate grasslands	Henderson et al. (2004)
	Subhumid lands	Temperate grasslands	Conant et al. (2017)
	Subhumid lands	Average figures from various works	Garnett et al. (2017)
	Subhumid lands	Calcareous grasslands elevated CO2	Niklaus et al. (2001)
	Subhumid lands	Increased temperature and N supply	Loiseau & Soussana (1999)
	Subhumid lands	Model study	Soussana et al. (2004)
	Subhumid lands	Global temp grsslds-from native to permant grsslds.	Conant et al. (2001)
	Subhumid lands	Global temp grsslds-Introduction of legumes	Conant et al. (2001)
	Degraded lands (USA and Canada)	Degraded land to grassland	James et al. (1999)
	Degraded lands (USA and Canada)	Degraded land to intensive grazing grassland	James et al. (1999)
	Degraded lands (USA and Canada)	Degraded land to extensive grazing grassland	James et al. (1999)
	Degraded lands (USA and Canada)	Eroded cropland to grassland	James et al. (1999)
	Degraded lands (USA and Canada)	Saline degraded land to grassland	James et al. (1999)
	Degraded lands (USA and Canada)	Disturbed abandoned land to grassland	James et al. (1999)
	Cool
	Cool temperate steppe	mine to grass-forb meadows	Titlyanova et al. (1988)
	Cool temperate steppe	Coal mine to dry grassland	Anderson (1977)
	Cool temperate steppe	Cultivated to abandoned field	Burke et al. (1995)
	Drylands	Eurasia average	Conant & Paustian (2002)
	Drylands	Overgrazed grasslands	Conant & Paustian (2002)
	Drylands	Drylands grasslands & pastures	Lal, 1999
	Experimental
	High C seq-Experimental	Lolium swards elevated CO2	Nitschelm et al. (1997)
	High C seq-Experimental	Lolium swards elevated CO2	Schapendonk et al. (1997)
	Very high C seq-Experimental	Elevated atmospheric CO2	Fitter et al. (1997)
	Very high C seq-Experimental	Elevated atmospheric CO2	van Kessel et al. (2000)
	High C seq-Experimental	Elevated atmospheric CO2	Hungate et al. (1996),
	High C seq-Experimental	Elevated atmospheric CO2	Fitter et al. (1997)
	Mid C seq-Humid lands	Lolium swards elevated CO2	Nitschelm et al. (1997)
	Mid C seq-Humid lands	Elevated atmospheric CO2	Fitter et al. (1997)
	Very high C seq-Experimental	Elevated atmospheric CO2	Fitter et al. (1997)
	CULTIVATED PASTURES
	Tropical/subtropical dry
	Legume-based, semiarid (China)	Crop to pasture	Liu et al. (2017)
	Legume-based, semiarid (China)	Crop to pasture	Liu et al. (2017)
	Legume-based, semiarid (China)	Crop to pasture	Liu et al. (2017)
	Grass-based, semiarid (China)	Crop to pasture	Liu et al. (2017)
	Grass-based, semiarid (China)	Crop to pasture	Liu et al. (2017)
	Croplands (Australia)	Crop to pasture	Stockmann et al. (2013)
	Tropical dry forest	Forest to unimproved pasture	Trumbore et al. (1995)
	Tropical dry forest	Forest to improved pasture	Trumbore et al. (1995)
	Low C seq-Drylands	Forage planting	Chambers et al. (2016)
	Low C seq-Drylands	Heavy grazing conditions	Conant & Paustian (2002)
	Low C seq-Drylands	Global-Modelled temperate grasslands	Parton et al. (1995)
	Low C seq-Drylands	Improved pastures (average figure)	White et al. (1976)
	Tropical/subtropical wet
	Legume pasture-Brazil	Crop to legume pasture	Stockmann et al. (2013)
	Subtropical moist pasture	Cultivation to pasture	Lugo et al. (1986)
	Tropical moist forest	Native forest to pasture	Desjardins et al. (1994)
	Tropical moist forest	Mature forest clear to pasture	Neil et al. (1997)
	Tropical wet forest	Native forest to pasture	Veldkam (1994)
	Tropical wet forest	Native forest to pasture	Van Dam et al. (1997)
	Tropical wet forest (Brazil)	Native forest to Brachiaria humidicola	Cerri et al. (1991)
	Tropical wet forest (Brazil)	Native forest to Brachiaria humidicola	Desjardins et al. (2004)
	Tropical wet forest (Brazil)	Native forest to Panicum maximum	Falesi (1976)
	Tropical wet forest (Brazil)	Native forest to Brachiaria humidicola	Koutika et al. (1997)
	Tropical wet forest (Brazil)	Native forest to Brachiaria brizantha	Koutika et al. (1997)
	Tropical wet forest (Brazil)	Native forest to Panicum maximum	Koutika et al. (1997)
	Tropical wet forest (Brazil)	Native forest to Brachiaria brizantha	Lisboa et al. (2009)
	Tropical wet forest (Brazil)	Native forest to pasture	Neil et al. (1996)
	Tropical wet forest (Argentina)	Native forest to Axonopus compressus	Eclesia et al. (2012)
	Tropical wet forest (Argentina)	Native grassld to Brachiaria brizantha	Eclesia et al. (2012)
	Cerrado savanna (Brazil)	Savanna to Bracharia decumbens	Lilienfein et al. (2003)
	Cerrado savanna (Brazil)	Savanna to Bracharia spp	Maquere et al. (2008)
	Cerrado savanna (Brazil)	Savanna to Bracharia decumbens	Marchâo et al. (2009)
	Cerrado savanna (Brazil)	Savanna to Bracharia decumbens	D'Andrea et al. (2004)
	Cerrado savanna (Brazil)	Savanna to Bracharia spp	Batlle-Bayer et al. (2010)
	Tropical grasslands (Argentina)	Tropical grasslands to pasture	Eclesia et al. (2012)
	Tropical wet forests (Argentina)	Tropical wet forest to pasture	Eclesia et al. (2012)
	Mid C seq-Subhumid lands	Nature to pasture	Conant et al. (2001)
	Mid C seq-Subhumid lands	Cultivation to pasture	Conant et al. (2001)
	Mid C seq-Subhumid lands	USA-From arable to permanent pasture	Post & Kwon (2000)
	Mid C seq-Humid lands	Tropical pastures	Stahl et al. (2017)
	Mid C seq-Humid lands	Europe-from arable to rotation with pastures	Smith et al. (1997)
	Very high C seq-Experimental	Tropical pastures	Stahl et al. (2017)
	Mid C seq-Humid lands	Europe-from arable to rotation with pastures	Smith et al. (1997)
	High C seq-Experimental	Improved grass species	Conant et al. (2001)
	High C seq-Experimental	Global temp grsslds-Improved grass species	Conant et al. (2001)
	Temperate
	Grasses global data	Improved grazing	Conant et al. (2001)
	Grasses global data	Native to cultivated pasture	Conant et al. (2001)
	Grasses global data	Cultivation to pasture	Conant et al. (2001)
	Temperate steppe	Crops to perennial grass	Gebhart et al. (1994)
	Temperate steppe	Cultivated to seeded grass	Robles & Burke (1998)
	Temperate steppe	Cultivation to improved pastures	White et al. (1976)
	Temperate croplands (China)	Cropland to pastures	Wang et al. (2011)
	Temperate croplands (China)	Cropland to pastures	Zhang et al. (2008)
	Temperate croplands (China)	Cropland to pastures	Su (2007)
	Meadow	Czech Republic	Fiala (2010)
	Alfalfa	Cold Canada	Hunt et al. (1970)
	Orchardgrass	Cultivated pastures Canada	Bolinder et al. (2002)
	Tall fescue	Cultivated pastures Canada	Bolinder et al. (2002)
	Smooth bromegrass	Cultivated pastures Canada	Bolinder et al. (2002)
	Reed canarygrass	Cultivated pastures Canada	Bolinder et al. (2002)
	Timothy	Cultivated pastures Canada	Bolinder et al. (2002)
	Ryegrass	Cultivated pastures Canada	Bolinder et al. (2002)
	Switchgrass	Cultivated pastures Canada	Bolinder et al. (2002)
	Red clover	Cultivated pastures Canada	Bolinder et al. (2002)
	Alfalfa	Cultivated pastures Canada	Bolinder et al. (2002)
	Cool
	Perennial pastures Canada	Crop to pasture	Stockmann et al. (2013)
	CROPLANDS
	Maize (global)	Crops to maize	Qin et al. (2015)
	Wheat-sorghum semiarid Australia	wheat-sorghum rotation	Stockmann et al. (2013)
	Intensive cropping Canada	Continuous cropping	Stockmann et al. (2013)
	Crops temperate USA	Continuous maize, no till	Marland et al. (2004)
	Perennial crops global	Second forests to perenn crops	Don et al. (2010)
	Annual crops global	Grassland to cropland	Don et al. (2010)
